# Supplementary material for: Epigenetic regulation of cocaine intake through dopaminergic control of cholinergic interneurons in male mice
Source: Nat Commun. 2025 Dec 9;16:10964. doi: 10.1038/s41467-025-65958-8 (PMC12689792; doi:10.1038/s41467-025-65958-8)
Supplement: Supplementary file 4 — Source data file [file 41467_2025_65958_MOESM4_ESM.xlsx]

## Sheet: Supp. FigS1
		Supplementary Figure S1.	ChI-D2RKO mice learn operant tasks as WT controls
	a)	Day	Food Rewards Earned
			WT									ChI-D2RKO
		1	6	21	6	6	9	8	21	9	11	11	14	24	19	28	6	5
		2	4	31	20	2	12	3	39	34	41	21	39	26	37	37	14	22
		3	3	31	32	32	43	2	48	38	45	42	30	25	32	27	25	29
		4	3	27	39	53	41	48	54	48	44	35	35	26	36	32	30	40
		5	5	33	50	50	54	49	52	56	48	47	41	30	35	31	39	41
		6	8	40	48	57	59	39	37	54	45	52	33	30	41	38	35	39
		7	39	37	56	61	63	38	44	52	48	50	41	42	41	42	44	36
		8	33	50	58	62	65	41	33	46	32	42	36	36	38	36	45	31
	b)	Day	Lever Presses (For Food Rewards)
			WT Active									WT Inactive									ChI-D2RKO Active							ChI-D2RKO Inactive
		1	9	31	10	7	10	10	39	21	26	0	19	3	0	3	3	13	5	4	17	20	46	25	58	7	7	3	1	15	30	20	1	0
		2	4	84	28	2	14	3	149	125	138	2	18	6	0	3	0	30	24	18	37	107	61	88	115	32	38	16	4	27	23	37	17	12
		3	3	177	136	81	53	2	266	216	258	1	21	7	26	6	3	77	48	14	176	146	96	146	119	71	142	21	24	26	23	31	18	23
		4	4	142	208	170	177	86	371	370	273	0	8	10	24	23	20	108	27	22	194	200	149	181	165	151	206	22	20	38	21	17	9	19
		5	7	188	355	301	333	239	403	398	30	2	20	15	15	32	30	86	40	12	285	252	164	192	178	216	259	19	19	26	17	15	10	17
		6	9	213	358	327	368	22	246	494	287	1	4	18	23	29	18	59	49	16	383	186	194	244	213	203	248	10	15	17	21	18	26	35
		7	87	249	384	383	388	230	279	359	303	0	21	25	17	27	28	38	38	16	390	264	257	216	238	268	221	33	15	20	14	30	20	14
		8	144	362	322	342	377	357	265	329	214	2	13	30	19	8	64	96	47	6	316	216	226	206	224	296	171	21	41	19	12	25	22	17
	c)	Day	Cocaine Infusions Earned
			WT								ChI-D2RKO
		1	37	32	53	37	55	55	33	55	30	51	40	55	48	21
		2	36	20	55	32	42	38	28	46	22	35	45	55	30	14
		3	40	19	55	37	43	36	30	52	31	32	53	55	33	9
		4	28	45	55	44	55	55	55	55	37	49	37	55	29	12
		5	55	22	55	45	53	40	55	55	20	51	53	55	21	20
	d)	Day	Lever Presses (For Cocaine Infusions)
			WT Active								WT Inactive								ChI-D2RKO Active						ChI-D2RKO Inactive
		1	368	354	593	346	548	553	272	684	0	8	14	23	0	13	1	74	304	586	373	452	446	173	1	0	11	12	20	3
		2	365	210	858	260	351	270	205	396	1	23	19	21	1	6	1	18	160	283	433	467	277	110	9	0	34	34	108	1
		3	323	158	709	286	327	257	223	446	7	9	25	7	14	14	0	14	186	232	502	525	248	55	33	0	29	67	288	9
		4	209	346	982	502	439	474	575	542	10	2	47	31	48	28	0	13	252	399	329	644	126	78	74	0	19	11	156	25
		5	435	155	1113	382	430	290	516	614	29	4	1	9	6	48	1	63	144	480	526	586	130	60	23	0	35	22	167	79

## Sheet: Supp. FigS2
		Supplementary Figure S2.	Similar responses of ChI-D2RKO and WT mice to saline infusions
	a)	Day	Saline Infusions Earned
			WT				ChI-D2RKO
		1	6	6	1	9	0	8	7	7	7
		2	9	3	4	5	15	15	0	3	5
		3	6	5	10	17	7	9	1	3	4
		4	4	1	12	18	6	8	1	4	6
		5	4	0	6	9	6	4	1	4	4
		6	4	1	7	7	14	5	4	4	7
		7	7	0	12	9	4	8	2	5	15
		8	7	1	12	11	13	7	11	6	14
		9	9	5	17	10	14	10	4	7	13
		10	8	11	24	8	26	8	6	6	14
		11	9	9	24	8	13	11	2	8	13
		12	9	7	28	6	19	10	5	6	14
	b)	Day	Lever Presses (For Saline Infusions)
			WT Active				WT Inactive				ChI-D2RKO Active					ChI-D2RKO Inactive
		1	45	35	9	37	13	25	0	20	0	48	47	36	48	0	16	11	3	16
		2	68	19	23	28	23	5	0	15	115	90	4	19	36	6	15	3	1	21
		3	31	35	64	122	3	12	2	59	44	57	8	17	33	15	20	1	1	6
		4	30	7	74	110	4	4	3	63	47	46	7	24	38	5	8	2	0	7
		5	25	0	51	83	8	0	8	64	35	33	12	30	53	15	8	0	2	5
		6	24	7	51	56	6	5	7	48	82	29	28	24	61	12	13	3	2	4
		7	40	1	68	52	7	6	6	44	24	45	16	28	103	3	27	5	2	31
		8	41	9	74	66	6	12	11	53	79	40	77	32	106	11	24	8	5	16
		9	53	31	92	65	15	18	12	50	86	62	28	39	86	16	17	15	8	3
		10	52	77	140	48	5	13	11	35	126	48	42	33	85	9	17	4	16	10
		11	54	68	134	54	15	31	12	31	178	64	15	47	78	9	18	5	24	31
		12	52	49	146	43	11	13	8	29	118	57	38	35	91	2	17	4	53	20
	c)	Genotype	Saline Infusions Earned
		WT	6	5	7	7
		ChI-D2RKO	7	6	6	6	7
	d)	Genotype	Active Lever Presses (For Saline Infusions)
		WT	168	120	233	309
		ChI-D2RKO	256	153	144	173	252

## Sheet: Supp. FigS3
Supp. FigS3
		Supplementary Figure S3.	Chrm4 expression in WT and ChI-D2RKO mice after PR
		Treatment	Chrm4 Fragment Count
			WT			ChI-D2RKO
		Saline	869.5	919.47	885.923	801.378	974.901	861.538
		Cocaine	1328.69	1137.62	1309.69	978.924	937.266	779.705

## Sheet: Supp. FigS4
		Supplementary Figure S4.	Genotype-dependent cocaine responses in WT and ChI-D2RKO mice
	a)	Full RNA-seq datseta is publicly available on ArrayExpress (E-MTAB-14303).
	b)	Panther Gene Ontology
		Biological Process					-log10(p-value)
		nervous system development					3.24109
		regulation of transcription by RNA polymerase II					2.28988
		negative regulation of dendritic spice development					1.9431
		regulation of protein modification process					1.92082
		response to amphetamine					1.84164
		modulation of chemical synaptic transmission					1.56067
		regulation of cellular response to growth factor stimulus					1.33068

## Sheet: Supp. FigS5
		Supplementary Figure S5.	Motor activity during preconditioning and test days of CPP
	a)	Group		Pre-Conditioning Session: Forward Locomotion (m) / 20 min
		WT Veh/Sal		14.501	19.779	28.693	36.17	29.953	13.58	24.275	17.228
		WT VU0461754/Sal		10.41	26.948	19.615	43.683	24.254	27.92	18.295
		WT Veh/Coc		24.909	12.273	39.072	16.029	27.563	18.337	29.5
		WT VU0461754/Coc		16.917	27.641	23.67	27.025	20.275	22.387	31.094	22.408	28.919
	b)	Group		Test Session: Forward Locomotion (m) / 20 min
		WT Veh/Sal		9.483	13.999	40.802	31.69	35.937	43.254	23.34	23.487
		WT VU0461754/Sal		11.915	25.159	20.978	19.878	12.625	28.657	20.153
		WT Veh/Coc		14.739	13.052	42.855	14.781	28.714	27.922	29.692
		WT VU0461754/Coc		16.12	24.809	22.887	28.05	28.883	18.369	25.078	20.803	25.597

## Sheet: Supp. FigS6
		Supplementary Figure S6.	Cocaine-induced upregulation of M4R in D1R+ MSNs is restricted to the ventral striatum
	a)	Representative FISH images shown in figure.
	b)	Treatment	M4R Puncta Intensity (RFU) / DLS D1R+ MSN							b-c)	Treatment	Number of D1R+ MSNs Analyzed / Mouse						Number of D2R+ MSNs Analyzed / Mouse
			WT			ChI-D2RKO						WT			ChI-D2RKO			WT			ChI-D2RKO
		Saline	120.788	123.143	115.578	111.899	105.022	113.586			Saline	156	128	140	140	160	158	108	132	148	124	142	138
		Cocaine	116.216	111.964	115.12	78.6885	82.1282	87.0059			Cocaine	164	148	152	138	146	168	148	146	160	136	148	160
	c)	Treatment	M4R Puncta Intensity (RFU) / DLS D2R+ MSN
			WT			ChI-D2RKO
		Saline	62.2836	69.982	53.2928	36.5642	37.5107	33.1598
		Cocaine	61.0703	69.8392	61.2453	27.1281	42.8721	37.9689

## Sheet: Supp. FigS7
		Supplementary Figure S7.	Kat5 induction by cocaine in the D1R+ MSNs of the DLS
	a)	Treatment	Forward Locomotion (m) / 1 hour
			WT										ChI-D2RKO
		Sal/Sal	3.531	12.648	16.685	10.29	16.498	19.263	4.706	5.637			6.488	7.54	5.845	3.336	14.382	8.113	4.679	14.213	18.638	8.029	11.401
		NU9056/Sal	5.044	4.065	4.491	3.492	8.345	7.398	8.186	1.498			3.162	3.141	2.249	4.747	3.167	17.706*	11.826	4.205	8.962	6.947
		Sal/Coc	76.628	48.204	82.735	89.639	83.185	109.706	75.324	65.832			18.537	17.246	26.655	21.289	38.958	10.179	54.018	33.608	15.676	20.716	45.74
		NU9056/Coc	19.638	11.669	13.703	22.152	26.035	15.451	11.051	14.869	29.886	12.981	11.677	2.195	13.436	5.304	16.574	8.709	31.227	38.832	25.734
	b)	Treatment	Number of Kat5 Puncta / DLS D1R+ MSN
			WT			ChI-D2RKO
		Sal/Sal	1.45946	1.46154	1.3924	1.20253	1.15942	1.39726
		NU9056/Sal	1.04255	1.19178	1.61905	1.19643	1.18182	1.1039
		Sal/Coc	3.58621	3.86667	5	1.75	2	1.2963
		NU9056/Coc	1.88461	1.26191	1.12727	2.04167	1.81579	1.15686
	c)	Treatment	Number of Kat5 Puncta / DLS D1R+ MSN
			WT			ChI-D2RKO
		Sal/Sal	1.47297	1.56944	1.28814	1.45714	1.26415	1.33784
		NU9056/Sal	1.5	1.25	1.8	1.33333	1.16667	1.26
		Sal/Coc	1.5	2.58621	3	1.21818	1.45454	0.806452
		NU9056/Coc	1.80645	1.02632	1.26154	1.94444	1.7069	0.769231
	b-c)	Treatment	Number of D1R+ MSNs Analyzed / Mouse						Number of D2R+ MSNs Analyzed / Mouse
			WT			ChI-D2RKO			WT			ChI-D2RKO
		Sal/Sal	154	156	148	156	146	158	128	130	146	128	124	142
		NU9056/Sal	154	172	144	178	148	160	138	150	148	147	156	140
		Sal/Coc	142	136	176	174	160	162	142	148	134	136	154	145
		NU9056/Coc	138	152	150	168	157	149	128	152	130	135	136	158
